# Supplementary material for: Characterization of JsWOX1 and JsWOX4 during Callus and Root Induction in the Shrub Species Jasminum sambac
Source: Plants (Basel). 2019 Mar 29;8(4):79. doi: 10.3390/plants8040079 (PMC6526479; doi:10.3390/plants8040079)
Supplement: Supplementary file 1 [file plants-08-00079-s001.zip]

Archive with 2 entries (2 files):
- Figure S1.tif
- supplementary file1-sequences of WOXs.pdf
